# Supplementary material for: Perception and expectations of personal sound amplification products in Korea: A hospital-based, multi-center, cross-sectional survey
Source: PLoS One. 2022 May 26;17(5):e0269123. doi: 10.1371/journal.pone.0269123 (PMC9135199; doi:10.1371/journal.pone.0269123)
Supplement: S3 Appendix — (XLSX) [file pone.0269123.s003.xlsx]

## Sheet: 국산주력제품
No.	Product name	Company	Homepage	Release year	Price (KRW)	Seller	Channel	Band	Maximum output in decibels (dB)	Maximum gain (dB)	Frequency domain	Feedback cancellation	Speech enhancnement	Wireless	Biaural	Sound mode	Sound optimizer	Noise reduction	Equalizer	Application	Operation time (hr)
1	Olive Smart Ear	Olive Union	www.olive.store	2019-10-01	290,000 (1EA)	Online & off-line stores	16	16	122.8dB±3dB	48.0dB±3dB	200Hz~6,704Hz	Y	Y	Bluetooth 4.2	Y	Y	Y	Y	Y	Y	7
2	Iris 10S	HearingAble	www.hearingable.com	2019-10-01	260,000 (1EA)	Online & off-line stores	8	8	113dB	33dB	125Hz~8,000OHz	Y	Y	Bluetooth 4.1	Y	Y	Y	Y	Y	Y	15
3	Iris 20			2016-06-01	230,000 (1EA)	Online & off-line stores	20	20	108dB	40dB	125Hz~8,000OHz	Y	Y	Bluetooth 4.1	Y	Y	Y	Y	Y	Y	90
4	EM-C110	BSL	www.bsl.co.kr	2019-10-01	230000	Online & off-line stores	5	32	115dB	40dB	250Hz~6,500OHz	Y	Y	Bluetooth 5.0	Y	Y	Y	Y	Y	Y	18
5	EM-V100			2019-10-01	Not avaliable	Not avaliable	5	32	107.5dB±3dB	40dB	250Hz~6,500OHz	Y	Y	Bluetooth 5.0	Y	Y	Y	Y	Y	Y	14
6	SE-220	BSL / SK telecom	www.wavehearing.kr	2016	200000	Online	4	4	118dB	37dB	250Hz~8,000OHz	Y	Y	Bluetooth 3.0	Y	Y	Y	N	Y	Y	11
7	earjjang VA-3100	Esonic	www.esonic.co.kr	2020	140000	Online	Not avaliable	Not avaliable	103dB	40.0dB±6dB	400Hz~7,000OHz	Y	Y	Not avaliable	Y	Y	Y	Y	N	N	24
8	PAS(HA1000)	UWICOM	www.uwicom.com	2020	250000	Online & off-line stores	1	26	125.67dB	42.30dB	20Hz~20,000OHz	Y	Y	Bluetooth 4.2	Y	Y	Y	Y	N	Y	7
9	Q80	㈜디지웨이	http://.digiway.co.kr	2015	260000	Online	Not avaliable	Not avaliable	120dB	40dB	0Hz~8,000OHz	Y	Y	Not avaliable	Y	N	Y	Y	N	N	15
10	YSH-C3000	YEOLRIM	www.yeolrim.com	2002	Not avaliable	Not avaliable
11	YDH_B1000			2019	100000	Online & off-line stores	Not avaliable	Not avaliable	120dB±5dB	35dB±5dB	200Hz~6,000OHz	Y	Y	Not avaliable	Not avaliable	Not avaliable	Y	Y	Not avaliable	Not avaliable	12
12	HIB-310DM	HANICS Tech	www.hanics.com	2014	700000	Online	Not avaliable	Not avaliable	120dB	50dB	300Hz~7,000OHz	N	N	Bluetooth 4.0	Y	Y	Y	Y	N	N	34
13	HIB-707WH			2014	700000	Online	Not avaliable	Not avaliable	125dB	50dB	330Hz~5,000OHz	N	N	Bluetooth 4.0	Y	Y	Y	Y	N	N	12
14	Click Easy	SIMCLE SOUND	http://shop.11st.co.kr/store/redlsy9693?pdpPrdNo=2267700907	2018	95000	Online & off-line stores	Not avaliable	Not avaliable	Not avaliable	Not avaliable	200Hz~6,500OHz	N	N	N	Y	Y	Y	N	N	N	12
15	Poko dong-geul-i			2018	75000	Online & off-line stores	Not avaliable	Not avaliable	Not avaliable	Not avaliable	200Hz~6,500OHz	N	N	N	Y	Y	Y	N	N	N	12
16	Sori OK(H500)	IDAM Tech	www.idamtech.co.kr	2013	210000	Online	2	2	115dB	40dB	400Hz~10,000OHz	N	N	N	Y	N	N	N	N	N	30
17	K2	MB Tech	Not avaliable	2017	90000	Online	Not avaliable	Not avaliable	128dB	40dB	0Hz~32,000OHz	Y	Y	Bluetooth 4.0	Y	N	N	Y	N	N	12
18	Chung-A Plus VA-K5	Clips Tech	Not avaliable	2015	200000	Online	Not avaliable	Not avaliable	103dB	45dB	200Hz~7,000OHz	Y	Y	Bluetooth 4.0	Y	Y	Y	Y	N	N	80
